# Supplementary material for: High endemicity of Clonorchis sinensis infection in Binyang County, southern China
Source: PLoS Negl Trop Dis. 2020 Aug 10;14(8):e0008540. doi: 10.1371/journal.pntd.0008540 (PMC7446930; doi:10.1371/journal.pntd.0008540)
Supplement: S1 Database — (XLSX) (XLSX) [file pntd.0008540.s001.xlsx]

## Sheet: Sheet2
sex	age group	occupation	infection	EPG
male	4	2	1	84
male	4	2	1	60
male	4	2	1	324
male	4	2	1	240
male	4	2	1	84
female	3	2	1	12
male	3	2	1	48
female	5	2	1	120
male	2	2	1	72
female	4	2	1	24
male	3	2	1	60
male	2	2	1	600
male	3	2	1	2196
male	4	2	1	144
male	3	3	1	216
male	3	2	1	12480
male	5	2	1	456
male	4	2	1	672
male	4	2	1	120
male	5	2	1	180
male	3	2	1	720
male	4	2	1	36
male	4	2	1	372
male	5	2	1	60
female	5	2	1	84
female	5	2	1	12
female	4	2	1	492
male	5	2	1	108
male	4	2	1	1020
male	5	2	1	1488
female	3	2	1	12
female	4	2	1	48
male	4	2	1	648
male	3	2	1	1464
male	5	2	1	336
female	3	2	1	1032
male	4	2	1	516
male	5	2	1	672
male	4	2	1	444
female	5	2	1	12
male	5	2	1	1392
male	5	2	1	1104
male	4	2	1	612
female	5	2	1	396
male	4	2	1	600
male	5	2	1	3300
male	4	2	1	120
female	4	2	1	60
female	4	2	1	1260
male	3	2	1	384
male	3	3	1	732
male	4	2	1	252
male	3	2	1	264
male	4	2	1	336
male	4	2	1	480
male	3	2	1	168
male	4	2	1	1368
male	3	2	1	612
male	4	2	1	60
male	3	2	1	48
male	4	2	1	396
female	3	2	1	84
male	4	2	1	144
male	4	2	1	360
male	4	3	1	408
male	5	2	1	192
male	3	2	1	492
male	4	2	1	948
female	4	2	1	120
female	4	2	1	1212
male	4	2	1	144
female	4	2	1	60
male	2	2	1	144
male	3	2	1	1824
male	4	2	1	432
male	4	2	1	156
male	4	2	1	2052
male	4	2	1	8352
male	5	2	1	17448
female	5	2	1	60
male	4	2	1	120
male	3	2	1	264
male	3	2	1	5664
male	4	2	1	2496
male	4	2	1	120
male	4	2	1	36
male	3	3	1	96
male	4	2	1	96
male	3	2	1	36
male	4	2	1	276
male	5	2	1	2436
male	4	2	1	4848
female	4	2	1	36
male	4	2	1	2028
male	5	2	1	1680
male	3	3	1	10128
male	5	2	1	96
male	4	2	1	240
male	4	2	1	3228
male	4	2	1	12
female	3	2	1	48
male	3	2	1	300
male	4	2	1	492
male	4	2	1	3624
male	3	2	1	15684
male	5	2	1	2352
male	3	2	1	1380
male	5	2	1	984
male	4	2	1	8040
male	3	2	1	4836
female	3	2	1	348
male	3	2	1	5568
male	2	2	1	1284
male	3	2	1	1740
male	3	2	1	5040
male	3	2	1	12
male	3	2	1	1560
male	3	2	1	121752
male	5	2	1	204
male	5	2	1	552
female	5	2	1	132
male	5	2	1	23856
female	5	2	1	11256
male	3	2	1	2400
male	4	3	1	12984
male	5	2	1	168
male	3	2	1	9600
male	5	2	1	2940
male	3	2	1	948
female	5	2	1	2796
male	4	2	1	10500
female	5	2	1	3024
male	5	2	1	9336
male	4	2	1	4104
male	3	2	1	42840
male	5	2	1	3084
male	5	2	1	7608
male	3	2	1	3780
male	4	2	1	12468
male	3	3	1	1788
male	4	3	1	2172
female	4	2	1	25104
male	4	2	1	11172
male	3	3	1	1716
male	2	3	1	1476
male	2	2	1	9720
male	4	2	1	8148
female	3	2	1	2856
male	5	2	1	7344
male	5	2	1	1464
female	2	3	1	6072
female	4	2	1	3624
male	4	3	1	5748
male	5	2	1	8832
female	5	2	1	624
male	2	3	1	156
male	5	2	1	912
male	4	2	1	2592
male	4	2	1	9108
female	4	2	1	372
male	4	2	1	13824
female	4	2	1	36
male	3	3	1	108
male	4	3	1	6120
male	4	2	1	1104
male	5	2	1	2292
male	5	2	1	3288
male	5	2	1	60
male	3	2	1	1092
male	4	2	1	720
male	4	2	1	2784
male	5	2	1	516
male	5	2	1	648
female	5	2	1	732
male	5	2	1	24
male	3	2	1	300
male	4	2	1	888
male	5	2	1	540
male	4	2	1	156
male	4	2	1	1644
male	3	2	1	756
male	4	2	1	816
male	4	2	1	180
male	4	2	1	1740
male	4	3	1	1596
female	5	2	1	12
female	5	2	1	48
female	5	2	1	96
male	3	2	1	1380
female	4	2	1	120
male	5	2	1	3156
male	5	2	1	780
male	5	2	1	144
male	3	2	1	3672
male	4	2	1	156
male	4	2	1	1620
male	5	2	1	2748
male	4	2	1	2544
male	4	2	1	1464
male	4	2	1	144
male	4	2	1	636
male	4	2	1	288
male	5	2	1	72
male	5	2	1	26352
female	4	2	1	1296
male	4	2	1	2544
male	3	2	1	12
male	4	2	1	492
female	5	2	1	12
male	5	2	1	1896
male	3	2	1	900
female	4	2	1	12
male	3	2	1	1896
female	3	3	1	240
male	1	1	1	36
male	5	2	1	2820
female	5	3	1	36
female	4	2	1	960
male	4	2	1	31320
male	5	2	1	2964
male	4	2	1	4224
male	4	3	1	1512
male	4	2	1	96
male	4	2	1	3108
female	4	3	1	24
male	4	2	1	1968
female	4	2	1	48
male	4	2	1	1164
female	4	2	1	216
male	3	3	1	2040
female	5	2	1	1452
male	3	2	1	216
male	5	2	1	1140
male	3	2	1	1068
male	5	3	1	10776
female	5	2	1	48
male	3	2	1	4668
male	3	2	1	672
male	3	2	1	420
male	5	2	1	37056
female	5	2	1	624
male	4	2	1	13308
male	3	2	1	144
male	3	3	1	120
male	3	2	1	168
male	3	2	1	1884
male	3	3	1	192
male	5	2	1	1584
female	5	2	1	144
male	4	2	1	288
female	4	2	1	24
male	3	2	1	24
male	5	2	1	948
male	4	2	1	396
female	4	2	1	144
male	4	2	1	1788
female	4	2	1	72
male	5	2	1	96
male	4	2	1	43308
male	4	3	1	9636
male	4	2	1	48
female	4	2	1	48
male	5	2	1	564
male	4	2	1	588
male	5	2	1	36
male	1	2	1	24
male	3	2	1	1440
male	5	2	1	6384
male	3	2	1	12
male	5	2	1	288
female	1	1	1	36
male	3	3	1	4524
male	3	3	1	816
female	4	2	1	36
male	3	3	1	444
male	3	3	1	2376
male	3	3	1	60
male	4	2	1	4464
female	2	3	1	36
male	3	2	1	84
male	4	3	1	2148
male	3	3	1	576
male	3	3	1	4872
male	5	2	1	1416
male	4	2	1	180
male	5	2	1	156
male	5	2	1	60
female	5	2	1	96
male	5	2	1	5268
male	3	2	1	1200
male	4	3	1	96
male	4	2	1	1512
male	4	2	1	720
male	2	3	1	36
male	3	2	1	12432
male	4	2	1	372
male	4	2	1	1980
male	5	2	1	18960
female	3	2	1	12
male	3	2	1	1632
female	5	2	1	1812
male	4	2	1	120
male	4	2	1	22320
male	4	2	1	6108
male	4	2	1	84
male	2	2	1	5004
male	4	2	1	540
male	4	2	1	468
male	4	2	1	144
male	4	2	1	2508
male	5	2	1	84
male	4	2	1	252
male	4	2	1	2916
male	5	3	1	108
male	4	2	1	1776
male	4	2	1	108
male	4	2	1	996
male	3	3	1	12012
male	3	2	1	1128
male	3	2	1	420
male	3	2	1	1884
male	4	2	1	2172
male	3	3	1	384
female	5	2	1	72
male	3	2	1	4104
male	4	2	1	5208
female	3	2	1	744
male	3	2	1	504
female	4	2	1	1140
male	3	2	1	3108
female	5	2	1	7620
male	5	2	1	1284
female	5	2	1	252
male	3	2	1	144
female	4	2	1	24
male	5	2	1	120
male	4	2	1	36
male	3	3	1	84
male	3	2	1	48
male	5	2	1	672
male	5	2	1	5388
male	3	2	1	3876
male	3	2	1	2784
female	4	2	1	456
male	2	2	1	5652
male	3	2	1	11976
male	3	2	1	2136
male	4	2	1	1800
male	4	2	1	1008
female	3	2	1	1968
female	5	2	1	1248
male	3	2	1	480
female	5	2	1	612
male	4	2	1	2028
male	4	2	1	1608
female	5	2	1	120
male	4	2	1	972
male	3	3	1	120
female	4	2	1	48
female	5	2	1	12
male	5	2	1	12
female	5	2	1	24
male	4	2	1	1716
female	4	2	1	1464
female	5	2	1	264
female	5	2	1	528
male	4	2	1	3216
male	4	2	1	2712
male	4	2	1	18912
male	5	2	1	1044
male	4	2	1	4080
female	5	2	1	444
female	5	2	1	660
male	4	2	1	14712
female	3	2	1	132
male	4	2	1	43800
male	5	2	1	11256
male	4	2	1	36
male	5	2	1	708
male	4	2	1	10764
female	4	2	1	1080
male	4	2	1	12084
female	4	2	1	36
male	1	1	1	336
male	5	2	1	9144
male	2	2	1	1380
male	3	2	1	36
male	4	2	1	828
female	3	2	1	696
male	5	2	1	48
male	2	3	1	1104
male	3	2	1	468
male	4	2	1	28380
female	4	2	1	2436
male	4	2	1	60
female	5	2	1	60
male	4	2	1	132
male	5	2	1	120
female	4	2	1	2136
male	4	2	1	396
female	4	2	1	372
male	4	3	1	15720
male	5	2	1	240
male	4	3	1	5820
male	5	2	1	696
female	5	2	1	732
male	2	2	1	1212
male	3	2	1	5244
male	3	2	1	540
male	3	2	1	1368
male	5	2	1	84
male	3	3	1	36
female	3	3	1	84
male	3	3	1	24
male	3	2	1	144
male	2	3	1	108
male	5	2	1	36
male	3	3	1	24
male	3	3	1	228
male	4	2	1	1140
male	4	2	1	336
male	5	2	1	132
male	4	2	1	96
male	4	2	1	1308
male	4	2	1	2160
male	4	2	1	420
male	3	2	1	240
male	2	2	1	36
male	5	2	1	108
male	4	3	1	48
male	2	3	1	36
male	4	2	1	888
male	5	2	1	72
male	4	2	1	24
male	4	2	1	96
male	4	2	1	1368
male	4	2	1	6360
male	5	2	1	312
male	4	2	1	48
male	3	2	1	120
male	2	2	1	168
male	4	2	1	60
male	4	2	1	36
male	4	2	1	1044
male	4	2	1	16764
male	5	2	1	240
male	4	2	1	12
male	4	2	1	2100
female	2	3	1	468
male	3	2	1	792
male	5	2	1	10248
male	3	2	1	24
male	5	2	1	3984
male	5	2	1	84
male	4	2	1	24
male	4	2	1	348
female	5	2	1	72
male	3	2	1	3132
male	3	2	1	252
male	4	2	1	252
male	4	2	1	17928
male	2	2	1	84
male	5	2	1	96
male	5	2	1	12
male	4	2	1	1956
male	5	2	1	7128
male	4	2	1	120
male	3	2	1	132
male	3	2	1	3132
male	5	2	1	216
male	1	1	1	12
male	4	2	1	216
male	4	2	1	144
male	3	3	1	2688
male	3	2	1	1644
male	4	2	1	2484
female	5	2	1	72
male	4	2	1	96
female	5	2	1	96
male	4	2	1	72
female	5	2	1	1872
male	5	2	1	96
female	4	2	1	4152
female	4	2	1	12
male	3	2	1	960
male	3	2	1	8076
male	4	2	1	2100
male	5	2	1	312
male	4	2	1	24
male	4	2	1	84
male	4	2	1	372
female	4	2	1	12
male	4	2	1	1260
male	5	3	1	48
male	5	2	1	7956
male	2	3	1	7200
male	4	2	1	840
male	3	2	1	744
male	3	2	1	600
male	3	3	1	492
male	3	3	1	492
male	3	2	1	324
female	2	3	1	264
male	4	2	1	252
male	3	3	1	228
male	3	3	1	228
male	4	3	1	192
male	3	2	1	156
male	5	2	1	156
male	3	2	1	132
male	3	3	1	96
female	3	3	1	84
male	2	2	1	48
male	4	2	1	36
male	4	2	1	24
male	2	3	1	24
female	5	2	1	12
male	4	2	1	12
female	4	2	1	96
male	4	3	1	768
male	4	2	1	984
female	4	2	1	252
male	5	2	1	780
male	4	2	1	768
female	2	2	1	324
female	5	2	1	84
male	4	3	1	708
female	5	2	1	180
male	3	2	1	708
male	4	2	1	744
male	5	2	1	132
male	5	2	1	36
male	4	2	1	1140
male	3	2	1	372
female	3	2	1	60
male	5	2	1	312
male	4	2	1	408
female	4	2	1	12
male	4	2	1	972
male	5	2	1	984
male	3	2	1	96
male	3	2	1	1104
male	5	2	1	36
male	5	2	1	24
male	5	2	1	48
male	5	2	1	1164
male	5	2	1	204
male	4	3	1	120
male	3	3	1	504
female	4	2	1	12
male	2	2	1	60
male	4	2	1	1680
male	4	2	1	1440
male	4	2	1	22788
male	4	2	1	132
male	4	3	1	888
male	4	2	1	156
male	4	2	1	60
female	4	2	1	396
male	2	2	1	6756
male	4	2	1	156
female	4	2	1	36
male	4	2	1	48
male	2	2	1	132
male	2	2	1	216
male	5	2	1	156
male	3	2	1	192
male	4	2	1	192
male	5	2	1	2688
male	5	2	1	60
male	4	2	1	3132
female	3	2	1	72
male	5	2	1	36
male	3	2	1	24
male	3	2	1	204
male	3	2	1	96
male	4	3	1	192
male	5	2	1	228
male	4	2	1	48
male	4	2	1	228
female	4	2	1	24
male	5	2	1	552
male	4	2	1	216
male	4	2	1	24
male	1	1	1	48
male	4	3	1	72
male	4	2	1	768
male	3	2	1	192
male	5	2	1	852
male	3	2	1	84
male	1	1	1	168
male	5	2	1	156
male	5	2	1	576
male	5	2	1	4140
male	5	2	1	384
male	5	2	1	3180
male	5	2	1	144
male	5	2	1	336
male	3	2	1	432
male	5	2	1	48
male	4	2	1	24
male	4	2	1	1536
male	4	2	1	36
male	4	3	1	1368
male	4	2	1	216
female	3	2	1	24
female	5	2	1	24
male	3	2	1	12
male	3	2	1	24
male	3	3	1	180
male	3	2	1	1764
male		3	1	24
male	2	2	1	12
male		3	1	12
male	4	2	1	96
male	4	3	1	24
male		3	1	348
male	4	2	1	12
male	4	2	1	144
male	5	2	1	24
male	5	2	1	36
female	4	2	1	264
male	5	2	1	36
female	3	2	1	12
male	4	2	1	72
male	5	2	1	216
female	2	2	1	60
male	4	2	1	24
female	3	2	1	36
male	5	2	1	5640
female	5	2	1	1968
female	4	2	1	24
female	5	2	1	132
male	3	2	1	948
male	5	2	1	7452
male	5	2	1	336
male	5	2	1	504
male	5	2	1	1212
male	5	2	1	156
male	5	2	1	132
male	5	2	1	12
female	5	2	1	120
male	5	2	1	36
female	5	2	1	36
male	5	2	1	2388
male	4	2	1	192
male	3	2	1	504
male	1	1	1	24
female	1	1	1	216
female	4	2	1	324
male	4	2	1	252
male	1	1	1	1008
male	1	1	1	60
female	3	2	1	24
male	5	2	1	48
female	4	2	1	12
male	4	2	1	12000
male	4	2	1	612
male	4	2	1	912
male	3	3	1	48
male	3	3	1	48
male	3	2	1	36
male	3	2	1	384
female	3	2	1	60
male	4	2	1	11448
male	3	2	1	732
female	3	2	1	12
male	4	3	1	1524
male	3	2	1	1608
female	3	2	1	12
male	3	2	1	300
male	3	2	1	4392
male	5	2	1	600
male	3	2	1	12
male	4	2	1	6540
male	2	2	1	12
male	3	2	1	240
male	4	2	1	2352
male	5	2	1	288
male	4	2	1	756
male	3	2	1	2460
male	3	2	1	12
male	4	2	1	4212
male	4	2	1	2088
male	5	2	1	816
male	3	2	1	72
male	3	2	1	348
male	5	2	1	72
female	4	2	1	1368
male	4	2	1	24
male	3	3	1	168
male	4	2	1	8472
male	4	2	1	480
male	4	2	1	840
male	3	2	1	1176
male	4	2	1	4380
male	4	2	1	312
male	3	3	1	2184
male	3	2	1	48
male	4	2	1	36
male	4	2	1	4260
male	5	2	1	60
male	4	2	1	300
female	1	1	1	564
male	1	1	1	12
male	3	2	1	552
male	3	2	1	2136
male	3	2	1	12
male	3	2	1	24
male	4	2	1	1176
female	5	2	1	60
male	3	2	1	240
male	4	2	1	3660
female	4	2	1	12
female	3	2	1	12
male	5	2	1	12
male	1	1	1	48
female	5	2	1	12
male	4	2	1	144
female	4	2	1	36
female	4	2	1	84
male	5	2	1	36
male	4	2	1	60
male	4	3	1	24
male	2	2	1	60
male	3	3	1	1584
male	3	3	1	1164
male	3	3	1	288
male	4	2	0	0
male	3	2	0	0
male	4	2	0	0
female	3	2	0	0
male	5	2	0	0
female	5	2	0	0
male	4	2	0	0
male	3	2	0	0
female	3	2	0	0
male	4	2	0	0
male	5	2	0	0
female	4	2	0	0
female	3	2	0	0
female	4	2	0	0
female	2	2	0	0
male	4	2	0	0
male	5	2	0	0
male	4	2	0	0
female	4	2	0	0
female	4	2	0	0
female	4	2	0	0
male	4	2	0	0
male	4	2	0	0
female	4	2	0	0
female	3	2	0	0
male	5	2	0	0
male	5	3	0	0
female	3	2	0	0
female	1	2	0	0
male	1	2	0	0
female	3	2	0	0
male	1	2	0	0
female	1	2	0	0
male	3	2	0	0
female	3	2	0	0
male	1	1	0	0
female	1	2	0	0
female	3	2	0	0
male	3	2	0	0
male	5	2	0	0
male	4	2	0	0
female	4	2	0	0
female	3	2	0	0
male	3	2	0	0
male	3	2	0	0
female	3	2	0	0
female	1	1	0	0
male	3	2	0	0
female	3	2	0	0
female	2	2	0	0
female	1	2	0	0
male	3	2	0	0
male	2	2	0	0
female	2	2	0	0
male	3	3	0	0
female	3	2	0	0
female	4	2	0	0
male	5	2	0	0
male	4	2	0	0
male	4	2	0	0
female	4	2	0	0
female	4	2	0	0
female	3	2	0	0
female	3	2	0	0
male	1	1	0	0
male	1	2	0	0
female	1	1	0	0
male	4	2	0	0
female	4	2	0	0
female	3	2	0	0
female	3	2	0	0
male	1	1	0	0
female	1	1	0	0
female	3	2	0	0
male	1	1	0	0
male	1	1	0	0
male	3	2	0	0
female	3	2	0	0
male	5	2	0	0
female	4	2	0	0
male	1	1	0	0
male	1	1	0	0
female	4	2	0	0
female	1	1	0	0
male	1	1	0	0
female	3	2	0	0
male	1	1	0	0
female	1	1	0	0
female	3	2	0	0
male	2	1	0	0
female	1	1	0	0
female	3	2	0	0
female	1	1	0	0
female	3	2	0	0
male	2	1	0	0
female	1	1	0	0
female	3	2	0	0
female	1	1	0	0
male	2	1	0	0
female	3	2	0	0
male	1	1	0	0
female	1	1	0	0
male	1	1	0	0
male	1	1	0	0
female	3	2	0	0
female	5	2	0	0
female	3	2	0	0
female	3	2	0	0
male	2	2	0	0
female	4	2	0	0
female	1	1	0	0
female	1	1	0	0
male	4	2	0	0
female	5	2	0	0
male	2	2	0	0
male	1	1	0	0
male	1	1	0	0
male	1	1	0	0
male	1	1	0	0
female	5	2	0	0
male	1	1	0	0
male	1	1	0	0
female	1	1	0	0
male	1	1	0	0
female	4	2	0	0
male	1	1	0	0
male	1	1	0	0
female	3	3	0	0
female	1	1	0	0
female	3	3	0	0
female	5	2	0	0
male	2	3	0	0
female	3	3	0	0
male	3	3	0	0
male	1	1	0	0
female	3	3	0	0
male	1	1	0	0
female	5	2	0	0
female	3	3	0	0
male	1	1	0	0
female	5	2	0	0
female	3	3	0	0
male	1	2	0	0
male	3	3	0	0
female	3	3	0	0
female	3	3	0	0
female	4	2	0	0
female	3	2	0	0
male	5	2	0	0
female	5	2	0	0
male	5	2	0	0
female	1	2	0	0
female	3	2	0	0
male	2	3	0	0
female	2	3	0	0
male	4	2	0	0
female	4	2	0	0
female	4	2	0	0
female	3	2	0	0
female	3	3	0	0
female	4	2	0	0
female	2	3	0	0
male	3	3	0	0
female	3	3	0	0
female	3	2	0	0
male	1	1	0	0
female	1	1	0	0
female	2	1	0	0
female	1	1	0	0
male	1	1	0	0
male	1	1	0	0
female	1	1	0	0
male	1	1	0	0
female	3	3	0	0
male	1	1	0	0
female	3	2	0	0
male	1	1	0	0
female	1	1	0	0
male	1	1	0	0
female	1	1	0	0
female	3	2	0	0
male	5	2	0	0
female	1	1	0	0
female	1	1	0	0
male	1	1	0	0
female	4	2	0	0
female	4	2	0	0
female	1	1	0	0
male	1	1	0	0
female	3	2	0	0
female	3	2	0	0
female	5	2	0	0
male	5	2	0	0
male	1	1	0	0
female	1	1	0	0
female	4	2	0	0
female	2	3	0	0
female	1	1	0	0
male	1	1	0	0
female	1	1	0	0
female	3	3	0	0
female	4	2	0	0
female	2	3	0	0
female	3	3	0	0
female	1	1	0	0
female	2	1	0	0
female	3	3	0	0
female	1	1	0	0
male	1	1	0	0
female	3	2	0	0
male	5	2	0	0
female	3	2	0	0
male	1	1	0	0
male	1	1	0	0
female	4	2	0	0
male	4	2	0	0
female	4	2	0	0
female	4	2	0	0
female	5	2	0	0
male	1	1	0	0
male	1	1	0	0
female	5	2	0	0
female	5	2	0	0
male	1	1	0	0
male	5	2	0	0
female	5	2	0	0
male	1	1	0	0
female	1	1	0	0
male	1	1	0	0
female	1	1	0	0
male	1	1	0	0
female	4	2	0	0
male	5	2	0	0
female	4	2	0	0
female	2	3	0	0
female	1	1	0	0
female	5	2	0	0
male	5	2	0	0
male	1	1	0	0
female	5	2	0	0
female	2	3	0	0
female	1	1	0	0
female	4	2	0	0
female	1	1	0	0
female	1	1	0	0
female	2	3	0	0
female	1	1	0	0
female	3	3	0	0
female	3	2	0	0
female	1	1	0	0
female	1	1	0	0
female	1	1	0	0
male	1	1	0	0
female	1	1	0	0
female	4	2	0	0
female	4	2	0	0
male	1	1	0	0
male	5	2	0	0
female	3	2	0	0
male	1	1	0	0
female	1	1	0	0
male	1	1	0	0
female	1	1	0	0
male	1	1	0	0
female	1	1	0	0
male	3	3	0	0
male	1	1	0	0
female	2	1	0	0
female	2	2	0	0
male	1	1	0	0
male	1	1	0	0
female	1	1	0	0
male	1	1	0	0
male	1	1	0	0
female	1	1	0	0
female	1	1	0	0
male	4	2	0	0
female	4	3	0	0
female	4	3	0	0
female	2	3	0	0
male	2	3	0	0
female	3	3	0	0
male	1	1	0	0
female	4	2	0	0
female	4	2	0	0
female	4	2	0	0
female	4	2	0	0
female	4	2	0	0
female	4	2	0	0
female	4	2	0	0
male	5	3	0	0
female	4	2	0	0
female	3	2	0	0
male	1	1	0	0
female	1	1	0	0
female	4	2	0	0
male	1	1	0	0
male	1	1	0	0
female	4	2	0	0
female	3	2	0	0
female	4	2	0	0
male	1	1	0	0
male	1	1	0	0
male	5	2	0	0
female	5	2	0	0
female	4	2	0	0
female	4	2	0	0
male	2	2	0	0
male	2	3	0	0
female	4	2	0	0
female	5	2	0	0
male	2	2	0	0
male	3	2	0	0
male	5	3	0	0
female	4	2	0	0
male	1	1	0	0
female	1	1	0	0
female	4	2	0	0
female	4	2	0	0
male	4	2	0	0
female	4	2	0	0
female	3	2	0	0
female	1	1	0	0
male	1	1	0	0
male	5	2	0	0
female	5	2	0	0
male	4	2	0	0
female	4	2	0	0
male	5	2	0	0
female	5	2	0	0
female	5	2	0	0
male	2	2	0	0
male	1	1	0	0
male	2	2	0	0
male	3	2	0	0
female	3	2	0	0
female	1	1	0	0
male	1	1	0	0
male	5	2	0	0
male	4	2	0	0
female	4	2	0	0
female	3	2	0	0
male	5	2	0	0
female	5	2	0	0
female	5	2	0	0
male	5	2	0	0
female	4	2	0	0
male	4	2	0	0
female	4	2	0	0
female	5	2	0	0
female	4	2	0	0
male	2	2	0	0
male	1	1	0	0
male	4	2	0	0
male	5	2	0	0
female	5	2	0	0
male	5	2	0	0
female	5	2	0	0
female	1	1	0	0
female	4	2	0	0
male	2	2	0	0
male	1	1	0	0
female	4	2	0	0
female	3	3	0	0
female	1	1	0	0
female	3	3	0	0
male	1	1	0	0
female	3	2	0	0
male	4	2	0	0
female	4	2	0	0
male	5	2	0	0
male	3	2	0	0
female	5	2	0	0
male	4	2	0	0
female	3	2	0	0
male	1	2	0	0
male	5	2	0	0
male	5	2	0	0
female	4	2	0	0
male	1	2	0	0
male	1	2	0	0
female	5	2	0	0
male	4	2	0	0
female	4	2	0	0
female	3	2	0	0
male	4	2	0	0
female	4	2	0	0
male	4	2	0	0
male	4	2	0	0
male	4	2	0	0
female	4	2	0	0
female	4	2	0	0
male	1	2	0	0
male	1	2	0	0
female	4	2	0	0
female	4	2	0	0
female	5	2	0	0
female	4	2	0	0
male	5	2	0	0
female	5	2	0	0
male	1	1	0	0
female	1	1	0	0
male	1	1	0	0
male	1	1	0	0
female	5	2	0	0
female	3	2	0	0
female	2	2	0	0
male	4	2	0	0
female	3	2	0	0
male	1	1	0	0
female	1	1	0	0
female	1	1	0	0
female	1	1	0	0
female	1	1	0	0
male	1	1	0	0
female	2	3	0	0
female	2	2	0	0
male	1	1	0	0
female	3	3	0	0
female	1	1	0	0
male	1	1	0	0
male	3	3	0	0
male	1	1	0	0
female	3	3	0	0
female	1	1	0	0
male	4	2	0	0
female	4	3	0	0
female	1	1	0	0
female	1	1	0	0
female	1	1	0	0
female	2	2	0	0
female	1	1	0	0
male	1	1	0	0
male	3	3	0	0
male	1	1	0	0
female	1	1	0	0
female	3	3	0	0
male	1	1	0	0
male	1	1	0	0
female	3	2	0	0
female	3	2	0	0
female	1	1	0	0
female	1	1	0	0
male	1	1	0	0
female	5	2	0	0
male	3	2	0	0
female	3	2	0	0
female	1	1	0	0
female	1	1	0	0
female	3	2	0	0
male	1	1	0	0
female	1	1	0	0
female	4	2	0	0
male	1	1	0	0
female	1	1	0	0
male	1	1	0	0
female	1	1	0	0
female	2	2	0	0
male	5	3	0	0
female	5	2	0	0
male	1	1	0	0
male	1	1	0	0
female	3	3	0	0
male	1	1	0	0
female	3	3	0	0
male	5	2	0	0
female	4	2	0	0
female	1	1	0	0
female	1	1	0	0
male	1	1	0	0
male	4	2	0	0
female	4	2	0	0
female	2	2	0	0
female	5	2	0	0
male	4	2	0	0
female	4	3	0	0
female	2	1	0	0
male	5	2	0	0
female	5	2	0	0
male	3	2	0	0
male	3	3	0	0
female	2	3	0	0
female	2	3	0	0
female	2	2	0	0
male	1	1	0	0
female	3	2	0	0
female	1	1	0	0
male	1	1	0	0
male	1	1	0	0
female	4	2	0	0
male	5	2	0	0
female	4	2	0	0
male	1	1	0	0
female	2	3	0	0
female	3	2	0	0
female	1	1	0	0
male	1	1	0	0
female	4	2	0	0
female	2	2	0	0
female	1	1	0	0
male	1	1	0	0
female	5	2	0	0
female	1	1	0	0
male	3	2	0	0
female	3	2	0	0
female	1	1	0	0
male	1	1	0	0
male	5	2	0	0
female	4	2	0	0
male	3	2	0	0
female	3	2	0	0
male	1	1	0	0
male	1	1	0	0
male	2	2	0	0
female	3	2	0	0
female	1	1	0	0
male	1	1	0	0
male	4	2	0	0
female	3	2	0	0
male	2	1	0	0
male	2	1	0	0
male	5	2	0	0
female	5	2	0	0
male	4	2	0	0
female	4	2	0	0
female	3	2	0	0
male	2	2	0	0
male	3	2	0	0
male	1	1	0	0
female	1	1	0	0
male	1	1	0	0
male	2	3	0	0
female	2	2	0	0
female	3	3	0	0
female	2	1	0	0
male	2	1	0	0
female	5	2	0	0
female	3	2	0	0
male	1	1	0	0
female	1	1	0	0
female	3	2	0	0
male	4	2	0	0
female	4	2	0	0
female	4	2	0	0
male	4	2	0	0
female	4	2	0	0
female	3	2	0	0
male	1	1	0	0
female	2	3	0	0
female	2	3	0	0
male	1	1	0	0
female	1	1	0	0
female	3	2	0	0
male	3	2	0	0
male	3	2	0	0
female	3	2	0	0
female	2	1	0	0
male	1	1	0	0
male	3	2	0	0
male	1	1	0	0
male	1	1	0	0
female	3	3	0	0
female	1	1	0	0
female	4	2	0	0
female	2	2	0	0
male	1	1	0	0
male	2	1	0	0
female	3	2	0	0
female	2	1	0	0
female	2	2	0	0
female	1	1	0	0
female	4	3	0	0
male	4	2	0	0
female	1	1	0	0
female	1	1	0	0
male	1	1	0	0
female	1	1	0	0
male	1	1	0	0
female	4	2	0	0
male	2	3	0	0
female	1	1	0	0
female	2	2	0	0
male	1	1	0	0
male	1	1	0	0
female	5	2	0	0
male	3	2	0	0
female	1	1	0	0
male	1	1	0	0
female	3	2	0	0
female	1	1	0	0
female	1	1	0	0
male	3	2	0	0
male	1	1	0	0
female	5	2	0	0
female	2	2	0	0
male	5	2	0	0
male	4	2	0	0
female	4	2	0	0
female	4	2	0	0
female	5	2	0	0
female	4	2	0	0
female	1	1	0	0
female	3	2	0	0
male	1	1	0	0
male	1	1	0	0
female	5	2	0	0
male	2	2	0	0
female	4	2	0	0
female	5	2	0	0
male	1	1	0	0
female	1	1	0	0
female	4	2	0	0
male	1	1	0	0
male	5	2	0	0
female	3	2	0	0
male	4	2	0	0
female	4	2	0	0
female	3	2	0	0
female	1	1	0	0
female	1	1	0	0
male	1	3	0	0
female	5	2	0	0
female	1	1	0	0
male	1	1	0	0
female	5	2	0	0
male	4	2	0	0
male	5	2	0	0
female	4	2	0	0
female	5	2	0	0
male	1	1	0	0
male	1	1	0	0
female	4	2	0	0
female	3	2	0	0
male	1	1	0	0
female	4	2	0	0
female	1	1	0	0
female	1	1	0	0
male	1	1	0	0
female	4	2	0	0
male	1	1	0	0
male	4	2	0	0
male	5	2	0	0
female	5	2	0	0
female	3	2	0	0
female	1	1	0	0
male	1	1	0	0
female	5	2	0	0
female	1	1	0	0
female	5	2	0	0
male	1	1	0	0
female	1	1	0	0
female	1	1	0	0
female	1	1	0	0
male	4	2	0	0
male	5	2	0	0
male	5	2	0	0
female	5	2	0	0
male	1	1	0	0
female	1	1	0	0
male	1	1	0	0
male	5	2	0	0
female	5	2	0	0
male	1	1	0	0
female	1	1	0	0
male	1	1	0	0
male	1	1	0	0
male	1	1	0	0
female	5	2	0	0
male	5	2	0	0
male	2	2	0	0
female	1	1	0	0
female	5	2	0	0
female	1	1	0	0
male	1	1	0	0
female	3	2	0	0
female	5	2	0	0
male	2	1	0	0
female	3	2	0	0
female	4	2	0	0
female	1	1	0	0
female	5	2	0	0
female	5	2	0	0
female	1	1	0	0
female	5	2	0	0
female	1	1	0	0
male	1	1	0	0
female	4	2	0	0
female	1	1	0	0
female	1	1	0	0
female	5	2	0	0
female	3	2	0	0
female	1	1	0	0
female	1	1	0	0
male	1	1	0	0
female	1	1	0	0
male	1	1	0	0
female	5	2	0	0
female	1	1	0	0
female	5	2	0	0
female	1	1	0	0
male	1	1	0	0
male	1	1	0	0
male	5	2	0	0
female	5	2	0	0
male	1	1	0	0
male	1	1	0	0
female	3	2	0	0
female	4	2	0	0
female	5	2	0	0
female	3	2	0	0
male	5	1	0	0
male	5	2	0	0
female	1	1	0	0
male	1	1	0	0
male	1	1	0	0
male	1	1	0	0
male	1	1	0	0
male	1	1	0	0
female	2	2	0	0
female	1	1	0	0
female	1	1	0	0
female	4	2	0	0
female	1	1	0	0
male	1	1	0	0
male	1	1	0	0
male	1	1	0	0
female	3	2	0	0
male	1	1	0	0
male	1	1	0	0
male	5	2	0	0
female	5	2	0	0
female	5	2	0	0
female	4	2	0	0
female	4	2	0	0
male	4	2	0	0
female	5	2	0	0
male	1	1	0	0
male	1	1	0	0
female	5	2	0	0
male	5	2	0	0
male	4	2	0	0
male	1	1	0	0
female	4	2	0	0
female	2	1	0	0
female	5	2	0	0
female	1	1	0	0
female	4	2	0	0
male	5	2	0	0
female	4	2	0	0
male	4	2	0	0
male	4	2	0	0
female	1	1	0	0
female	2	2	0	0
female	1	1	0	0
male	1	1	0	0
male	4	2	0	0
female	1	1	0	0
male	1	1	0	0
female	3	3	0	0
male	3	3	0	0
female	1	1	0	0
female	2	2	0	0
male	2	3	0	0
male	4	2	0	0
male	2	1	0	0
female	4	2	0	0
male	4	2	0	0
female	5	2	0	0
male	4	2	0	0
male	1	1	0	0
male	1	1	0	0
female	5	2	0	0
female	1	1	0	0
male	1	1	0	0
male	1	1	0	0
female	1	1	0	0
female	5	2	0	0
female	5	2	0	0
male	5	2	0	0
female	1	1	0	0
female	1	1	0	0
female	5	2	0	0
male	5	2	0	0
male	1	1	0	0
female	4	2	0	0
male	3	2	0	0
male	1	1	0	0
female	1	1	0	0
female	3	3	0	0
female	5	2	0	0
male	5	2	0	0
male	3	2	0	0
female	1	1	0	0
male	3	3	0	0
female	5	2	0	0
male	5	2	0	0
male	1	1	0	0
female	1	1	0	0
female	5	2	0	0
male	5	2	0	0
female	5	2	0	0
female	4	2	0	0
male	1	1	0	0
female	4	2	0	0
female	5	2	0	0
male	1	1	0	0
male	1	1	0	0
female	5	2	0	0
male	5	2	0	0
male	1	1	0	0
female	4	2	0	0
male	4	2	0	0
female	5	2	0	0
female	1	1	0	0
female	4	2	0	0
male	5	2	0	0
male	4	2	0	0
female	1	1	0	0
male	1	1	0	0
female	4	3	0	0
female	1	1	0	0
female	4	2	0	0
female	1	1	0	0
male	1	1	0	0
male	1	1	0	0
male	1	1	0	0
female	4	2	0	0
male	1	1	0	0
female	1	1	0	0
female	1	1	0	0
female	3	2	0	0
male	3	2	0	0
female	5	2	0	0
male	5	2	0	0
female	4	2	0	0
female	2	3	0	0
female	4	2	0	0
male	4	2	0	0
female	3	3	0	0
female	1	1	0	0
male	1	1	0	0
female	3	2	0	0
female	5	2	0	0
male	4	2	0	0
female	4	2	0	0
male	3	2	0	0
male	4	2	0	0
female	4	2	0	0
female	4	2	0	0
male	3	2	0	0
male	3	2	0	0
female	3	2	0	0
female	5	2	0	0
female	5	2	0	0
female	4	2	0	0
male	4	2	0	0
male	1	1	0	0
female	5	2	0	0
female	3	2	0	0
male	3	2	0	0
female	1	1	0	0
male	1	1	0	0
female	2	3	0	0
female	4	3	0	0
male	4	2	0	0
female	4	2	0	0
female	2	2	0	0
female	4	2	0	0
male	4	2	0	0
male	1	1	0	0
female	3	2	0	0
male	2	3	0	0
male	1	1	0	0
female	4	2	0	0
male	5	2	0	0
male	3	2	0	0
female	2	2	0	0
female	5	2	0	0
male	1	1	0	0
female	1	1	0	0
male	1	1	0	0
female	5	2	0	0
male	1	1	0	0
female	4	2	0	0
male	1	1	0	0
female	5	2	0	0
male	1	1	0	0
female	1	1	0	0
female	1	1	0	0
female	1	1	0	0
male	1	1	0	0
female	5	2	0	0
male	5	3	0	0
female	1	1	0	0
female	3	2	0	0
male	1	1	0	0
female	3	2	0	0
female	1	1	0	0
female	1	1	0	0
male	1	1	0	0
female	2	3	0	0
male	4	2	0	0
female	4	2	0	0
female	1	1	0	0
male	1	1	0	0
female	3	2	0	0
male	1	1	0	0
female	1	1	0	0
female	1	1	0	0
female	2	2	0	0
male	3	2	0	0
female	5	2	0	0
male	5	2	0	0
male	1	1	0	0
female	1	1	0	0
male	1	1	0	0
female	1	1	0	0
female	2	3	0	0
male	2	3	0	0
male	3	3	0	0
female	4	2	0	0
male	3	3	0	0
female	1	1	0	0
male	1	1	0	0
female	1	1	0	0
female	1	1	0	0
female	5	2	0	0
female	2	2	0	0
male	2	2	0	0
male	2	2	0	0
female	4	2	0	0
male	4	2	0	0
female	5	2	0	0
male	5	2	0	0
female	1	1	0	0
female	5	2	0	0
female	1	1	0	0
male	1	1	0	0
male	3	3	0	0
female	4	2	0	0
male	5	2	0	0
female	5	2	0	0
male	5	2	0	0
male	5	2	0	0
male	2	2	0	0
male	3	2	0	0
female	3	2	0	0
male	5	2	0	0
female	5	2	0	0
female	5	2	0	0
female	2	2	0	0
male	1	2	0	0
male	3	2	0	0
female	3	2	0	0
male	1	2	0	0
female	5	2	0	0
female	5	2	0	0
female	3	2	0	0
male	5	2	0	0
female	2	2	0	0
female	3	2	0	0
male	2	1	0	0
male	5	2	0	0
female	5	2	0	0
female	1	1	0	0
male	1	1	0	0
male	1	1	0	0
male	3	3	0	0
female	3	3	0	0
female	4	2	0	0
male	5	2	0	0
female	5	2	0	0
female	2	2	0	0
male	5	2	0	0
female	5	2	0	0
female	5	2	0	0
male	4	2	0	0
female	4	2	0	0
male	4	2	0	0
female	4	2	0	0
female	5	2	0	0
female	1	1	0	0
male	1	1	0	0
male	5	2	0	0
female	5	2	0	0
female	4	2	0	0
female	4	2	0	0
male	2	1	0	0
male	5	2	0	0
female	5	2	0	0
male	3	2	0	0
female	1	1	0	0
male	2	2	0	0
female	2	2	0	0
female	5	2	0	0
male	2	2	0	0
female	1	1	0	0
female	5	2	0	0
female	4	2	0	0
female	1	2	0	0
male	1	1	0	0
male	5	2	0	0
female	5	2	0	0
male	5	2	0	0
female	5	2	0	0
female	4	2	0	0
male	1	1	0	0
male	5	2	0	0
female	5	2	0	0
female	2	1	0	0
male	1	1	0	0
male	4	2	0	0
female	4	2	0	0
female	1	1	0	0
female	1	1	0	0
male	1	1	0	0
male	1	1	0	0
male	4	2	0	0
female	2	2	0	0
male	5	2	0	0
male	3	2	0	0
female	3	2	0	0
female	5	2	0	0
female	3	2	0	0
female	1	1	0	0
male	1	1	0	0
female	4	2	0	0
male	4	2	0	0
female	4	2	0	0
male	5	2	0	0
female	5	2	0	0
female	1	1	0	0
male	1	1	0	0
female	3	2	0	0
female	1	1	0	0
female	5	2	0	0
female	1	1	0	0
male	1	1	0	0
male	1	1	0	0
male	5	2	0	0
female	5	2	0	0
female	3	3	0	0
female	5	2	0	0
male	1	1	0	0
female	2	1	0	0
female	1	1	0	0
male	1	1	0	0
female	5	2	0	0
female	1	1	0	0
male	1	1	0	0
female	4	2	0	0
male	4	2	0	0
male	2	2	0	0
female	4	2	0	0
male	5	2	0	0
female	5	2	0	0
male	5	2	0	0
male	2	1	0	0
male	4	2	0	0
female	4	2	0	0
male	1	1	0	0
male	4	2	0	0
female	4	2	0	0
female	4	2	0	0
female	5	2	0	0
female	4	2	0	0
male	5	2	0	0
female	5	2	0	0
female	1	1	0	0
male	1	1	0	0
female	3	2	0	0
male	1	1	0	0
male	1	1	0	0
female	4	2	0	0
female	3	2	0	0
male	1	1	0	0
male	1	1	0	0
male	3	2	0	0
female	5	2	0	0
male	5	2	0	0
female	5	2	0	0
male	3	2	0	0
female	2	2	0	0
female	5	2	0	0
male	1	1	0	0
male	4	2	0	0
female	4	2	0	0
female	2	2	0	0
male	1	1	0	0
female	1	1	0	0
female	5	2	0	0
male	1	1	0	0
male	1	1	0	0
female	5	2	0	0
male	1	2	0	0
male	1	2	0	0
female	3	2	0	0
female	1	1	0	0
male	1	1	0	0
female	5	2	0	0
female	5	2	0	0
male	1	1	0	0
male	1	1	0	0
female	3	2	0	0
female	5	2	0	0
male	1	1	0	0
female	1	1	0	0
male	5	2	0	0
female	5	2	0	0
male	3	2	0	0
male	3	2	0	0
female	1	1	0	0
male	4	2	0	0
female	5	2	0	0
male	5	2	0	0
male	5	2	0	0
female	5	2	0	0
male	3	2	0	0
male	1	1	0	0
male	5	2	0	0
female	5	2	0	0
female	3	2	0	0
male	3	2	0	0
male	1	1	0	0
female	5	2	0	0
female	4	2	0	0
male	3	2	0	0
male	3	2	0	0
female	5	2	0	0
female	4	2	0	0
male	2	2	0	0
female	3	2	0	0
male	4	2	0	0
male	4	2	0	0
female	4	2	0	0
male	4	2	0	0
female	4	2	0	0
female	4	2	0	0
male	5	2	0	0
female	5	2	0	0
male	5	2	0	0
female	4	2	0	0
male	3	2	0	0
male	2	2	0	0
female	4	2	0	0
female	5	2	0	0
male	2	2	0	0
female	5	2	0	0
male	1	1	0	0
female	1	1	0	0
male	4	2	0	0
female	4	2	0	0
male	5	2	0	0
female	5	2	0	0
male	3	2	0	0
male	4	2	0	0
female	4	2	0	0
male	4	2	0	0
female	4	2	0	0
female	5	2	0	0
male	2	2	0	0
male	4	2	0	0
female	4	2	0	0
female	4	2	0	0
male	1	1	0	0
female	5	2	0	0
female	1	1	0	0
male	1	1	0	0
female	5	2	0	0
female	5	2	0	0
male	4	2	0	0
female	4	2	0	0
female	3	2	0	0
female	3	2	0	0
female	4	2	0	0
male	4	2	0	0
female	4	2	0	0
female	3	2	0	0
female	4	2	0	0
male	4	2	0	0
male	1	1	0	0
male		3	0	0
female		3	0	0
male		3	0	0
male	1	1	0	0
female		3	0	0
female		3	0	0
male		3	0	0
female	4	2	0	0
male	4	2	0	0
male		3	0	0
male		3	0	0
female		3	0	0
male		3	0	0
male		3	0	0
female		3	0	0
female		3	0	0
female		3	0	0
male		3	0	0
female		3	0	0
male		3	0	0
female	5	3	0	0
female		3	0	0
female		3	0	0
male		3	0	0
male		3	0	0
female		3	0	0
female		3	0	0
female		3	0	0
male		3	0	0
female	5	3	0	0
male		3	0	0
female		3	0	0
female		3	0	0
male		3	0	0
male		3	0	0
female		3	0	0
female		3	0	0
male		3	0	0
female		3	0	0
female		3	0	0
female		3	0	0
male		3	0	0
female		3	0	0
female	3	2	0	0
male	1	1	0	0
female	5	2	0	0
male	4	2	0	0
female	5	3	0	0
male	1	1	0	0
female	4	3	0	0
female	1	3	0	0
male	3	3	0	0
male	1	3	0	0
male	3	3	0	0
male	3	3	0	0
female	4	3	0	0
male	1	3	0	0
male	1	3	0	0
male	1	3	0	0
female	1	3	0	0
female	3	3	0	0
female	3	3	0	0
female		3	0	0
female		3	0	0
female		3	0	0
male		3	0	0
female		3	0	0
female		3	0	0
female		3	0	0
female		3	0	0
female		3	0	0
female	5	3	0	0
female	5	3	0	0
female	5	2	0	0
female	5	2	0	0
female	5	2	0	0
female	4	2	0	0
male	5	2	0	0
male	5	2	0	0
female	4	2	0	0
female	1	1	0	0
female	5	2	0	0
female	5	2	0	0
male	5	2	0	0
female	5	2	0	0
female	4	2	0	0
male	4	2	0	0
female	5	2	0	0
female	4	2	0	0
female	3	2	0	0
[truncated: 522 more rows]
